# Supplementary material for: A Small Peptide Increases Drug Delivery in Human Melanoma Cells
Source: Pharmaceutics. 2022 May 11;14(5):1036. doi: 10.3390/pharmaceutics14051036 (PMC9145755; doi:10.3390/pharmaceutics14051036)
Supplement: Supplementary file 1 [file pharmaceutics-14-01036-s001.zip]

Archive with 1 entries (1 files):
- pharmaceutics-1695896-supplementary.pdf
